# Supplementary material for: Improving tomato yield and production economics with Nano-NPK fertilization and salicylic acid chemigation
Source: PLoS One. 2026 May 4;21(5):e0348207. doi: 10.1371/journal.pone.0348207 (PMC13138637; doi:10.1371/journal.pone.0348207)
Supplement: S1 File — (XLSX) [file pone.0348207.s001.xlsx]

## Sheet: Economic, energy, and GHG emiss
Table S1. Economic, energy, and environmental assessment of processing tomato production with NPK fertilization (120 lbs) in 2022						Table S2. Economic, energy, and environmental assessment of processing tomato production with nano-NPK fertilization (40 lbs) in 2022						Table S3. Economic, energy, and environmental assessment of processing tomato production with nano-NPK fertilization (80 lbs) in 2022						Table S4. Economic, energy, and environmental assessment of processing tomato production with nano-NPK fertilization in 2022 (120 lbs NPK)						Table S5. Economic, energy, and environmental assessment of processing tomato production with NPK fertilization and salicylic acid chemigation in 2022 (120 lbs+0.3% SA)						Table S6. Economic, energy, and environmental assessment of processing tomato production with nano-NPK fertilization and salicylic acid chemigation in 2022 (40 lbs+0.3% SA)						Table S7. Economic, energy, and environmental assessment of processing tomato production with nano-NPK fertilization and salicylic acid chemigation in 2022 (80 lbs+0.3% SA)						Table S8. Economic, energy, and environmental assessment of processing tomato production with NPK fertilization and salicylic acid chemigation in 2022 (120 lbs+0.3% SA)							Table S1. Economic, energy, and environmental assessment of processing tomato production with NPK fertilization (120 lbs) in 2023
Items	Quantity /ha	Unit	$/Unit	Total ($/ha)		Items	Quantity /ha	Unit	$/Unit	Total ($/ha)		Items	Quantity /ha	Unit	$/Unit	Total ($/ha)		Items	Quantity /ha	Unit	$/Unit	Total ($/ha)		Items	Quantity /ha	Unit	$/Unit	Total ($/ha)		Items	Quantity /ha	Unit	$/Unit	Total ($/ha)		Items	Quantity /ha	Unit	$/Unit	Total ($/ha)			Quantity /ha	Unit	$/Unit	Total ($/ha)			Items
Number of plants				5578		Number of plants				5578		Number of plants				5578		Number of plants				5578		Number of plants				5578		Number of plants				5578		Number of plants				5578		Number of plants				5578			Number of plants
GROSSS REVENUE	40.3	Ton	189	7616.7		GROSSS REVENUE	26.3	Ton	189	4970.7		GROSSS REVENUE	39.5	Ton	189	7465.5		GROSSS REVENUE	42.5	Ton	189	8032.5		GROSSS REVENUE	45.6	Ton	189	8618.4		GROSSS REVENUE	29	Ton	189	5481		GROSSS REVENUE	45	Ton	189	8505		GROSSS REVENUE	48	Ton	189	9072			GROSSS REVENUE
OPERATING costs						OPERATING costs						OPERATING costs						OPERATING costs						OPERATING costs						OPERATING costs						OPERATING costs						OPERATING costs							OPERATING costs
Fertilization						Fertilization						Fertilization						Fertilization						Fertilization						Fertilization						Fertilization						Fertilization							Fertilization
Pre-plant fertilization (Triple 19 NPK)	105	kg	0.562	59.01		Pre-plant fertilization (Triple 19 NPK)	105	kg	0.562	59.01		Pre-plant fertilization (Triple 19 NPK)	105	kg	0.562	59.01		Pre-plant fertilization (Triple 19 NPK)	105	kg	0.562	59.01		Pre-plant fertilization (Triple 19 NPK)	105	kg	0.562	59.01		Pre-plant fertilization (Triple 19 NPK)	105	kg	0.562	59.01		Pre-plant fertilization (Triple 19 NPK)	105	kg	0.562	59.01		Pre-plant fertilization (Triple 19 NPK)	105	kg	0.562	59.01			Pre-plant fertilization (Triple 19 NPK)
Drip fertilization (Triple 20 NPK)	500	kg	1.6	800		Drip fertilization (Triple 20 NPK)	100	kg	1.6	160		Drip fertilization (Triple 20 NPK)	300	kg	1.6	480		Drip fertilization (Triple 20 NPK)	500	kg	1.6	800		Drip fertilization (Triple 20 NPK)	500	kg	1.6	800		Drip fertilization (Triple 20 NPK)	100	kg	1.6	160		Drip fertilization (Triple 20 NPK)	300	kg	1.6	480		Drip fertilization (Triple 20 NPK)	500	kg	1.6	800			Drip fertilization (Triple 20 NPK)
Nanoliquid - NanoPro	300	mL	0.027	0		Nanoliquid - NanoPro	300	mL	0.027	0		Nanoliquid - NanoPro	300	mL	0.027	0		Nanoliquid - NanoPro	300	mL	0.027	8.1		Nanoliquid - NanoPro	300	mL	0	0		Nanoliquid - NanoPro	300	mL	0	0		Nanoliquid - NanoPro	300	mL	0	0		Nanoliquid - NanoPro	300	mL	2.68	8.04			Nanoliquid - NanoPro
Growth regular (sodium salicylate)	0	g	0.031	0		Growth regular (sodium salicylate)	0	g	0.031	0		Growth regular (sodium salicylate)	0	g	0.031	0		Growth regular (sodium salicylate)	0	g	0.031	0		Growth regular (sodium salicylate)	50	g	0.008064	0.4032		Growth regular (sodium salicylate)	50	g	0.008064	0.4032		Growth regular (sodium salicylate)	50	g	0.008064	0.4032		Growth regular (sodium salicylate)	50	g	0.031	1.55			Growth regular (sodium salicylate)
Herbicides (row middle only)	1	ha	70	70		Herbicides (row middle only)	1	ha	70	70		Herbicides (row middle only)	1	ha	70	70		Herbicides (row middle only)	1	ha	70	70		Herbicides (row middle only)	1	ha	70	70		Herbicides (row middle only)	1	ha	70	70		Herbicides (row middle only)	1	ha	70	70		Herbicides (row middle only)	1	ha	70	70			Herbicides (row middle only)
Black plastic mulching	1	ha	1353.56	1353.56		Black plastic mulching	1	ha	1353.56	1353.56		Black plastic mulching	1	ha	1353.56	1353.56		Black plastic mulching	1	ha	1353.56	1353.56		Black plastic mulching	1	ha	1353.56	1353.56		Black plastic mulching	1	ha	1353.56	1353.56		Black plastic mulching	1	ha	1353.56	1353.56		Black plastic mulching	1	ha	1353.56	1353.56			Black plastic mulching
Drip irrigation system	1	ha	279.11	279.11		Drip irrigation system	1	ha	279.11	279.11		Drip irrigation system	1	ha	279.11	279.11		Drip irrigation system	1	ha	279.11	279.11		Drip irrigation system	1	ha	279.11	279.11		Drip irrigation system	1	ha	279.11	279.11		Drip irrigation system	1	ha	279.11	279.11		Drip irrigation system	1	ha	279.11	279.11			Drip irrigation system
Tomato seed	6	1000	32.5	195		Tomato seed	6	1000	32.5	195		Tomato seed	6	1000	32.5	195		Tomato seed	6	1000	32.5	195		Tomato seed	6	1000	32.5	195		Tomato seed	6	1000	32.5	195		Tomato seed	6	1000	32.5	195		Tomato seed	6	1000	32.5	195			Tomato seed
Irrigation (water)	1316	ha m3	0.0973	128.047		Irrigation (water)	1316	ha m3	0.0973	128.047		Irrigation (water)	1316	ha m3	0.0973	128.047		Irrigation (water)	1507	ha m3	0.0973	146.631		Irrigation (water)	1143	ha m3	0.0973	111.214		Irrigation (water)	1143	ha m3	0.0973	111.214		Irrigation (water)	1143	ha m3	0.0973	111.214		Irrigation (water)	1424	ha m3	0.0973	138.555			Irrigation (water)
Labor	1	ha	1847.56	1847.56		Labor	1	ha	1847.56	1847.56		Labor	1	ha	1847.56	1847.56		Labor	1	ha	1847.56	1847.56		Labor	1	ha	1847.56	1847.56		Labor	1	ha	1847.56	1847.56		Labor	1	ha	1847.56	1847.56		Labor	1	ha	1847.56	1847.56			Labor
Machinery	1	ha	1548.69	1548.69		Machinery	1	ha	1548.69	1548.69		Machinery	1	ha	1548.69	1548.69		Machinery	1	ha	1548.69	1548.69		Machinery	1	ha	1548.69	1548.69		Machinery	1	ha	1548.69	1548.69		Machinery	1	ha	1548.69	1548.69		Machinery	1	ha	1548.69	1548.69			Machinery
Total Operating Costs	1	ha	627	6280.98		Total Operating Costs	1	ha	627	5640.98		Total Operating Costs	1	ha	627	5960.98		Total Operating Costs				6307.66		Total Operating Costs				6264.55		Total Operating Costs				5624.55		Total Operating Costs				5944.55		Total Operating Costs				6301.08			Total Operating Costs
CASH OVERHEAD COSTS				316.16		CASH OVERHEAD COSTS				316.16		CASH OVERHEAD COSTS				316.16		CASH OVERHEAD COSTS				316.16		CASH OVERHEAD COSTS				316.16		CASH OVERHEAD COSTS				316.16		CASH OVERHEAD COSTS				316.16		CASH OVERHEAD COSTS				316.16			CASH OVERHEAD COSTS
NON-CASH OVERHEAD COSTS				496.47		NON-CASH OVERHEAD COSTS				496.47		NON-CASH OVERHEAD COSTS				496.47		NON-CASH OVERHEAD COSTS				496.47		NON-CASH OVERHEAD COSTS				496.47		NON-CASH OVERHEAD COSTS				496.47		NON-CASH OVERHEAD COSTS				496.47		NON-CASH OVERHEAD COSTS				496.47			NON-CASH OVERHEAD COSTS
TOTAL COST PER HECTARE				7093.61		TOTAL COST PER HECTARE				6453.61		TOTAL COST PER HECTARE				6773.61		TOTAL COST HECTARE				7120.29		TOTAL COST HECTARE				7077.18		TOTAL COST HECTARE				6437.18		TOTAL COST HECTARE				6757.18		TOTAL COST HECTARE				7113.71			TOTAL COST
TOTAL COST/TON				176.02		TOTAL COST/TON				245.384		TOTAL COST/TON				171.484		TOTAL COST/TON				167.536		TOTAL COST/TON				155.201		TOTAL COST/TON				221.972		TOTAL COST/TON				150.159		TOTAL COST/TON				148.202			TOTAL COST/TON
NET RETURN				523.093		NET RETURN				-1482.91		NET RETURN				691.893		NET RETURN				912.209		NET RETURN				1541.22		NET RETURN				-956.177		NET RETURN				1747.82		NET RETURN				1958.29			NET RETURN
Benefit / Cost				1.21266		Benefit / Cost				0.881177		Benefit / Cost				1.2524		Benefit / Cost				1.27345		Benefit / Cost				1.37574		Benefit / Cost				0.974478		Benefit / Cost				1.43072		Benefit / Cost				1.43975			Benefit / Cost
Economic productivity (kg/$)				5.68117		Economic productivity (kg/$)				4.07524		Economic productivity (kg/$)				5.83146		Economic productivity (kg/$)				5.96886		Economic productivity (kg/$)				6.44325		Economic productivity (kg/$)				4.50508		Economic productivity (kg/$)				6.65959		Economic productivity (kg/$)				6.74754			Economic productivity (kg/$)
Energy equivalent	Quantity /ha	Unit	Energy eq. (MJ/kg)	Energy (MJ/ha)		Energy equivalent	Quantity /ha	Unit	Energy eq. (MJ/kg)	Energy (MJ/ha)		Energy equivalent	Quantity /ha	Unit	Energy eq. (MJ/kg)	Energy (MJ/ha)		Energy equivalent	Quantity /ha	Unit	Energy eq. (MJ/kg)	Energy (MJ/ha)		Energy equivalent	Quantity /ha	Unit	Energy eq. (MJ/kg)	Energy (MJ/ha)		Energy equivalent	Quantity /ha	Unit	Energy eq. (MJ/kg)	Energy (MJ/ha)		Energy equivalent	Quantity /ha	Unit	Energy eq. (MJ/kg)	Energy (MJ/ha)		Energy equivalent	Quantity /ha	Unit	Energy eq. (MJ/kg)	Energy (MJ/ha)			Energy equivalent
Energy input						Energy input						Energy input						Energy input						Energy input						Energy input						Energy input						Energy input							Energy input
Plastic mulch (kg/ha)	259	kg	158	40922	51.4593	Plastic mulch (kg/ha)	259	kg	158	40922		Plastic mulch (kg/ha)	259	kg	158	40922		Plastic mulch (kg/ha)	259	kg	158	40922		Plastic mulch (kg/ha)	259	kg	158	40922		Plastic mulch (kg/ha)	259	kg	158	40922		Plastic mulch (kg/ha)	259	kg	158	40922		Plastic mulch (kg/ha)	259	kg	158	40922			Plastic mulch (kg/ha)
Chemicals (herbicides)	74	kg	101.2	7488.8	9.41714	Chemicals (herbicides)	74	kg	101.2	7488.8		Chemicals (herbicides)	74	kg	101.2	7488.8		Chemicals (herbicides)	74	kg	101.2	7488.8		Chemicals (herbicides)	74	kg	101.2	7488.8		Chemicals (herbicides)	74	kg	101.2	7488.8		Chemicals (herbicides)	74	kg	101.2	7488.8		Chemicals (herbicides)	74	kg	101.2	7488.8			Chemicals (herbicides)
Fertilizers					0	Fertilizers						Fertilizers						Fertilizers						Fertilizers						Fertilizers						Fertilizers						Fertilizers							Fertilizers
Nitrogen	202	kg	66.14	13360.3	16.8005	Nitrogen	68	kg	66.14	4497.52		Nitrogen	135	kg	66.14	8928.9		Nitrogen	202	kg	66.14	13360.3		Nitrogen	202	kg	66.14	13360.3		Nitrogen	68	kg	66.14	4497.52		Nitrogen	135	kg	66.14	8928.9		Nitrogen	202	kg	66.14	13360.3			Nitrogen
Phosphorus	202	kg	12.44	2512.88	3.15994	Phosphorus	68	kg	12.44	845.92		Phosphorus	135	kg	12.44	1679.4		Phosphorus	202	kg	12.44	2512.88		Phosphorus	202	kg	12.44	2512.88		Phosphorus	68	kg	12.44	845.92		Phosphorus	135	kg	12.44	1679.4		Phosphorus	202	kg	12.44	2512.88			Phosphorus
Potassium	202	kg	11.15	2252.3	2.83226	Potassium	68	kg	11.15	758.2		Potassium	135	kg	11.15	1505.25		Potassium	202	kg	11.15	2252.3		Potassium	202	kg	11.15	2252.3		Potassium	68	kg	11.15	758.2		Potassium	135	kg	11.15	1505.25		Potassium	202	kg	11.15	2252.3			Potassium
Nanoliquid - NanoPro	0	mL	0	0	0	Nanoliquid - NanoPro	0	mL	0	0		Nanoliquid - NanoPro	0	mL	0	0		Nanoliquid - NanoPro	300	mL	0	0		Nanoliquid - NanoPro	300	mL	0	0		Nanoliquid - NanoPro	300	mL	0	0		Nanoliquid - NanoPro	300	mL	0	0		Nanoliquid - NanoPro	300	mL	0	0			Nanoliquid - NanoPro
Growth regular (sodium salicylate)	0	g	0.008064	0	0	Growth regular (sodium salicylate)	0	g	0.008064	0		Growth regular (sodium salicylate)	0	g	0.008064	0		Growth regular (sodium salicylate)	0	g	0.008064	0		Growth regular (sodium salicylate)	50	g	0.008064	0.4032		Growth regular (sodium salicylate)	50	g	0.008064	0.4032		Growth regular (sodium salicylate)	50	g	0.008064	0.4032		Growth regular (sodium salicylate)	50	g	0.008064	0.4032			Growth regular (sodium salicylate)
Seeds	0.25	kg	1	0.25	0.000314374	Seeds	0.25	kg	1	0.25		Seeds	0.25	kg	1	0.25		Seeds	0.25	kg	1	0.25		Seeds	0.25	kg	1	0.25		Seeds	0.25	kg	1	0.25		Seeds	0.25	kg	1	0.25		Seeds	0.25	kg	1	0.25			Seeds
Water	1316	m3	0.63	829.08	1.04256	Water	1316	m3	0.63	829.08		Water	1316	m3	0.63	829.08		Water	1316	m3	0.63	829.08		Water	1316	m3	0.63	829.08		Water	1316	m3	0.63	829.08		Water	1316	m3	0.63	829.08		Water	1316	m3	0.63	829.08			Water
Labor	56	hr	1.96	109.76	0.138023	Labor	56	hr	1.96	109.76		Labor	56	hr	1.96	109.76		Labor	56	hr	1.96	109.76		Labor	56	hr	1.96	109.76		Labor	56	hr	1.96	109.76		Labor	56	hr	1.96	109.76		Labor	56	hr	1.96	109.76			Labor
Machinery	27.8	hr.	62.7	1743.06	2.19189	Machinery	27.8	hr.	62.7	1743.06		Machinery	27.8	hr.	62.7	1743.06		Machinery	27.8	hr.	62.7	1743.06		Machinery	27.8	hr.	62.7	1743.06		Machinery	27.8	hr.	62.7	1743.06		Machinery	27.8	hr.	62.7	1743.06		Machinery	27.8	hr.	62.7	1743.06			Machinery
Diesel	183	liter	56.31	10304.7	12.9582	Diesel	183	liter	56.31	10304.7		Diesel	183	liter	56.31	10304.7		Diesel	183	liter	56.31	10304.7		Diesel	183	liter	56.31	10304.7		Diesel	183	liter	56.31	10304.7		Diesel	183	liter	56.31	10304.7		Diesel	183	liter	56.31	10304.7			Diesel
Total energy input				79523.1	100	Total energy input				67499.3		Total energy input				73511.2		Total energy input				79523.1		Total energy input				79523.5		Total energy input				67499.7		Total energy input				73511.6		Total energy input				79523.5			Total energy input
Tomato energy output	40300	kg	0.8	32240		Tomato energy output	26300	kg	0.8	21040		Tomato energy output	39500	kg	0.8	31600		Tomato energy output	42500	kg	0.8	34000		Tomato energy output	45600	kg	0.8	36480		Tomato energy output	29000	kg	0.8	23200		Tomato energy output	45000	kg	0.8	36000		Tomato energy output	48000	kg	0.8	38400			Tomato energy output
Energy use efficiency (%)				40.5417		Energy use efficiency (%)				31.1707		Energy use efficiency (%)				42.9866		Energy use efficiency (%)				42.7549		Energy use efficiency (%)				45.8732		Energy use efficiency (%)				34.3705		Energy use efficiency (%)				48.9718		Energy use efficiency (%)				48.2876			Energy use efficiency (%)
Energy productivity (kg/MJ)				0.506771		Energy productivity (kg/MJ)				0.622228		Energy productivity (kg/MJ)				0.571341		Energy productivity (kg/MJ)				0.528148		Energy productivity (kg/MJ)				0.528145		Energy productivity (kg/MJ)				0.622225		Energy productivity (kg/MJ)				0.571338		Energy productivity (kg/MJ)				0.528145			Energy productivity (kg/MJ)
Net energy (MJ/ha)				-47283.1		Net energy (MJ/ha)				-46459.3		Net energy (MJ/ha)				-41911.2		Net energy (MJ/ha)				-45523.1		Net energy (MJ/ha)				-43043.5		Net energy (MJ/ha)				-44299.7		Net energy (MJ/ha)				-37511.6		Net energy (MJ/ha)				-41123.5			Net energy (MJ/ha)
Greenhouse gas emissions	Quantity /ha	Unit	GHG coefficients (kg CO2-eq. unit-1	CO2 eq /ha		Greenhouse gas emissions	Quantity /ha	Unit	GHG coefficients (kg CO2-eq. unit-1	CO2 eq /ha		Greenhouse gas emissions	Quantity /ha	Unit	GHG coefficients (kg CO2-eq. unit-1	CO2 eq /ha		Greenhouse gas emissions	Quantity /ha	Unit	Energy eq. (MJ/kg)	CO2 eq /ha		Greenhouse gas emissions	Quantity /ha	Unit	Energy eq. (MJ/kg)	CO2 eq /ha		Greenhouse gas emissions	Quantity /ha	Unit	Energy eq. (MJ/kg)	CO2 eq /ha		Greenhouse gas emissions	Quantity /ha	Unit	Energy eq. (MJ/kg)	CO2 eq /ha		Greenhouse gas emissions	Quantity /ha	Unit	Energy eq. (MJ/kg)	CO2 eq /ha			Greenhouse gas emissions
Plastic mulch use/disposal	259	kg	3.09308	801.107		Plastic mulch use/disposal	259	kg	3.09308	801.107		Plastic mulch use/disposal	259	kg	3.09308	801.107		Plastic mulch use/disposal	259	kg	3.09308	801.107		Plastic mulch use/disposal	259	kg	3.09308	801.107		Plastic mulch use/disposal	259	kg	3.09308	801.107		Plastic mulch use/disposal	259	kg	3.09308	801.107		Plastic mulch use/disposal	259	kg	3.09308	801.107			Plastic mulch use/disposal
Plastic mulch manufacturing	259	kg	28	0		Plastic mulch manufacturing	259	kg	28	0		Plastic mulch manufacturing	259	kg	28	0		Plastic mulch manufacturing	259	kg	28	0		Plastic mulch manufacturing	259	kg	28	0		Plastic mulch manufacturing	259	kg	28	0		Plastic mulch manufacturing	259	kg	28	0		Plastic mulch manufacturing	259	kg	28	0			Plastic mulch manufacturing
Chemicals	74	kg	2.47	182.78		Chemicals	74	kg	2.47	182.78		Chemicals	74	kg	2.47	182.78		Chemicals	74	kg	2.47	182.78		Chemicals	74	kg	2.47	182.78		Chemicals	74	kg	2.47	182.78		Chemicals	74	kg	2.47	182.78		Chemicals	74	kg	2.47	182.8			Chemicals
Fertilizers				0		Fertilizers				0		Fertilizers				0		Fertilizers				0		Fertilizers				0		Fertilizers				0		Fertilizers				0		Fertilizers				0			Fertilizers
Nitrogen	202		1.3	262.6		Nitrogen	68		1.3	88.4		Nitrogen	135		1.3	175.5		Nitrogen	202		1.3	262.6		Nitrogen	202		1.3	262.6		Nitrogen	68		1.3	88.4		Nitrogen	135		1.3	175.5		Nitrogen	202		1.3	262.6			Nitrogen
Phosphorus	202		0.2	40.4		Phosphorus	68		0.2	13.6		Phosphorus	135		0.2	27		Phosphorus	202		0.2	40.4		Phosphorus	202		0.2	40.4		Phosphorus	68		0.2	13.6		Phosphorus	135		0.2	27		Phosphorus	202		0.2	40.4			Phosphorus
Potassium	202		0.15	30.3		Potassium	68		0.15	10.2		Potassium	135		0.15	20.25		Potassium	202		0.15	30.3		Potassium	202		0.15	30.3		Potassium	68		0.15	10.2		Potassium	135		0.15	20.25		Potassium	202		0.15	30.3			Potassium
Nanoliquid - NanoPro	0	0	0	0		Nanoliquid - NanoPro	0	0	0	0		Nanoliquid - NanoPro	0	0	0	0		Nanoliquid - NanoPro	0	0	0	0		Nanoliquid - NanoPro	0	0	0	0		Nanoliquid - NanoPro	0	0	0	0		Nanoliquid - NanoPro	0	0	0	0		Nanoliquid - NanoPro	0	0	0	0			Nanoliquid - NanoPro
Growth regular (sodium salicylate)	50	g	2.23	0		Growth regular (sodium salicylate)	50	g	2.23	0		Growth regular (sodium salicylate)	50	g	2.23	0		Growth regular (sodium salicylate)	50	g	2.23	0.1115		Growth regular (sodium salicylate)	0	g	2.23	0		Growth regular (sodium salicylate)	0	g	2.23	0		Growth regular (sodium salicylate)	0	g	2.23	0		Growth regular (sodium salicylate)	50	g	2.23	0.1115			Growth regular (sodium salicylate)
Diesel	183		2.76	505.08		Diesel	183		2.76	505.08		Diesel	183		2.76	505.08		Diesel	183		2.76	505.08		Diesel	183		2.76	505.08		Diesel	183		2.76	505.08		Diesel	183		2.76	505.08		Diesel	183		2.76	505.08			Diesel
Machinery	1743.1		0.071	123.76		Machinery	1743.1		0.071	123.76		Machinery	1743.1		0.071	123.76		Machinery	1743.1		0.071	123.76		Machinery	1743.1		0.071	123.76		Machinery	1743.1		0.071	123.76		Machinery	1743.1		0.071	123.76		Machinery	1743.1		0.071	123.76			Machinery
Total GHG emission				1946.03		Total GHG emission				1724.93		Total GHG emission				1835.48		Total GHG emission				1946.14		Total GHG emission				1946.03		Total GHG emission				1724.93		Total GHG emission				1835.48		Total GHG emission				1946.16			Total GHG emission
GHG ratio (kg CO2 / ton of tomato				48.2885		GHG ratio (kg CO2 / ton of tomato				65.5866		GHG ratio (kg CO2 / ton of tomato				46.4678		GHG ratio (kg CO2 / ton of tomato				45.7915		GHG ratio (kg CO2 / ton of tomato				42.676		GHG ratio (kg CO2 / ton of tomato				59.4802		GHG ratio (kg CO2 / ton of tomato				40.7884		GHG ratio (kg CO2 / ton of tomato				40.545			GHG ratio (kg CO2 / ton of tomato
Salicyclic acid 8.064 MJ/kg
Membranes (Basel). 2022 Feb; 12(2): 149.
PMID: 35207071
Factors Influencing the Formation of Salicylic Acid by Bipolar Membranes Electrodialysis
Juan Taumaturgo Medina-Collana,1,† Jimmy Aurelio Rosales-Huamani,2,*† Elmar Javier Franco-Gonzales,2,† and Jorge Alberto Montaño-Pisfil1,†
Yan Zhao, Academic Editor
Level of	Level of	Level of	TotFMgha
						120-NPK	41.95
2022	Control	Control	40.35	1.43643		120 N-NPK	45.6
2022	Control	40-NPK	26.3	1.68721		120 NPK-SA	45.7375
2022	Control	80-NPK	39.475	1.87861		120 N-NPK-SA	50.7875
2022	Control	120-NPK	42.475	1.90504
2022	SA	Control	45.65	1.07238
2022	SA	40-NPK	28.975	1.68201
2022	SA	80-NPK	45	1.29872
2022	SA	120-NPK	48.05	3.53695
2023	Control	Control	43.55	0.772442
2023	Control	40-NPK	28.25	1.13578
2023	Control	80-NPK	46.55	1.63401
2023	Control	120-NPK	48.725	3.10953
2023	SA	Control	45.825	1.15866
2023	SA	40-NPK	33.8	1.37356
2023	SA	80-NPK	47.4	2.41385
2023	SA	120-NPK	53.525	3.79857
[truncated: 64 more columns]

## Sheet: Sheet1
Year	SA	Nano-fertilizer	Fruit yield/plant (g)		Average fruit wt (g)		Total fruit wt (ton/ha)		Marketable fruit wt (ton/ha)		Cull fruit wt (ton/ha)		Cull fruit (%)		Marketable fruit (%)		Marketable fruit / Cull fruit		Water-use efficiency (kg/m3)		Fertilizer-use efficiency (kg/kg)		Net revenue		Benefit: cost		Economic productivity		Energy-use efficiency	Energy productivity			Net energy-use		Total GHG emission		GHG intensity
			Mean	Std Dev	Mean	Std Dev	Mean	Std Dev	Mean	Std Dev	Mean	Std Dev	Mean	Std Dev	Mean	Std Dev	Mean	Std Dev	Mean	Std Dev	Mean	Std Dev	Mean		Mean	Std Dev	Mean	Std Dev	Mean	Std Dev	Mean	Std Dev	Mean	Std Dev	Mean	Std Dev	Mean	Std Dev
2022	Control	120-NPK	1.6875	0.0590903	122.175	9.96908	40.35	1.43643	30	2.67831	10.35	2.5684	25.65	6.30793	74.35	6.30793	3.125	1.13541	161.325	18.1792	60.65	2.14243	674.3	151.223	1.25	0.0707107	5.8	0.141	41.35	1.20208	0.51	0.03	-46643.1	905.097	1946	0	47.4	1.27279
2022	Control	40 NF-NPK	1.1025	0.0713559	113.6	7.65811	26.3	1.68721	19.35	1.77482	6.95	0.903696	26.425	3.60497	73.575	3.60497	2.825	0.537742	88.775	10.2529	121.05	7.74489	-1393.15	89.7636	0.9	0	4.15	0.17	31.75	0.777817	0.62	0.05	-46079.3	537.401	1724.9	0	64.5	1.55563
2022	Control	80 NF-NPK	1.6525	0.0776209	116.475	4.97887	39.475	1.87861	31.325	2.59278	8.15	1.73686	20.7	4.6669	79.3	4.6669	4.025	1.10265	152.725	27.3705	89.4	4.19285	1022.65	330.8	1.35	0.0707107	6.05	0.353	44.9	2.68701	0.57	0.02	-40511.2	1979.9	1835.5	0	44.75	2.47487
2022	Control	120 NF-NPK	1.78	0.0787401	132.925	8.60363	42.475	1.90504	34.475	3.966	7.975	2.13131	19	5.74514	81	5.74514	4.725	1.95171	177.2	12.0452	63.825	2.80758	1205.15	292.994	1.35	0.0707107	6.2	0.283	44.35	2.19203	0.53	0.01	-44283.1	1753.62	1946.1	0	44.35	2.05061
2022	0.3	120 NPK	1.2125	0.0694622	117.5	10.5163	45.65	1.07238	35.95	1.64621	9.7	1.03602	21.25	2.42006	78.75	2.42006	3.775	0.537742	112	14.6672	47.9	2.76285	1550.65	9.45143	1.4	0	6.45	0.071	45.95	0.0707107	0.53	0.02	-43003.5	56.5685	1946	0	42.65	0.0707107
2022	0.3	40 NF-NPK+SA	1.8825	0.055	119.65	6.9347	28.975	1.68201	22.2	2.0445	6.8	1.38804	23.425	4.94056	76.575	4.94056	3.425	0.953502	186.925	19.976	219.3	6.28914	-729.4	226.834	1.05	0.0707107	4.7	0.283	35.8	1.9799	0.62	0.025	-43339.7	1357.65	1724.9	0	57.4	2.96985
2022	0.3	80 NF-NPK+SA	1.91	0.0454606	119.175	3.94747	45	1.29872	38.275	3.25717	6.725	3.01924	14.9	6.61564	85.1	6.61564	7.175	4.58576	221.475	47.8885	112.6	2.59872	1880.1	132.32	1.45	0.0707107	6.8	0.141	49.75	1.06066	0.57	0.015	-36951.6	791.96	1835.5	0	40.2	0.848528
2022	0.3	120 NF-NPK+SA	2.01	0.150333	115.425	9.29099	48.05	3.53695	42.825	4.4455	5.2	1.15758	10.95	3.06866	89.05	3.06866	8.8	3.19479	214.65	18.2429	79.35	5.86771	2218.15	259.889	1.45	0.0707107	6.9	0.283	49.7	1.9799	0.53	0.014	-40023.5	1555.63	1946.2	0	39.5	1.41421
2023	Control	120-NPK	2.575	0.208087	127.75	6.15278	43.55	0.772442	36.425	1.81911	7.1	1.10454	16.35	2.78628	83.65	2.78628	5.25	1.10905	207.575	81.1911	65.425	1.15866	1052.3	75.6114	1.3	0	6.05	0.11	43.4	0.565685	0.52	0.016	-45043.1	452.548	1946	0	45.15	0.636396
2023	Control	40 NF-NPK	2.295	0.239513	111.075	14.7563	28.25	1.13578	20.825	1.41745	7.4	1.72627	26.15	5.55548	73.85	5.55548	2.95	0.873689	95.65	14.1427	129.95	5.18106	-1168.7	44.9068	0.9	0	4.35	0.171	33.15	0.353553	0.62	0.03	-45129.3	268.701	1724.9	0	61.75	0.777817
2023	Control	80 NF-NPK	2.89	0.254951	122.9	2.48328	46.55	1.63401	40.35	2.1	6.2	1.38323	13.35	3.10322	86.65	3.10322	6.825	1.83189	148.8	32.9272	105.475	3.76508	1849.5	165.425	1.45	0.0707107	6.75	0.212	49.65	1.3435	0.57	0.016	-37011.2	989.949	1835.5	0	40.35	1.20208
2023	Control	120 NF-NPK	2.665	0.416053	120.2	12.3927	48.725	3.10953	42.825	3.56125	5.925	0.865544	12.2	2.20151	87.8	2.20151	7.4	1.60208	238.225	119.404	73.225	4.65573	1937.55	146.472	1.45	0.0707107	6.7	0.141	48.2	1.13137	0.53	0.02	-41183.1	876.812	1946.1	0	40.7	0.989949
2023	0.3	120 NPK	2.98	0.297993	117.3	8.01041	45.825	1.15866	40.1	0.83666	5.725	1.05948	12.5	2.09284	87.5	2.09284	7.175	1.3376	121.55	17.8595	68.9	1.74356	1574.3	4.70071	1.4	0	6.5	0	46.05	0.0707107	0.53	0.015	-42903.5	28.2843	1946	0	42.5	0
2023	0.3	40 NF-NPK+SA	2.5025	0.592417	117.125	15.1337	33.8	1.37356	25.675	2.73785	8.1	1.48997	24.125	5.21241	75.875	5.21241	3.35	1.12694	102.7	42.3204	155.575	6.18675	-162.4	113.417	1.1	0	5.2	0.147	39.35	1.06066	0.62	0.01	-40939.7	678.823	1724.9	0	52.05	1.48492
2023	0.3	80 NF-NPK+SA	2.2725	0.116154	114.425	9.38345	47.4	2.41385	41.05	3.51994	6.35	1.27148	13.525	3.37577	86.475	3.37577	6.75	1.88591	204.55	82.0665	107.375	5.49325	2210.85	66.16	1.5	0	7.05	0.27	51.65	0.494975	0.57	0.018	-35551.6	395.98	1835.5	0	38.7	0.424264
2023	0.3	120 NF-NPK+SA	2.725	0.237417	120.65	10.1171	53.525	3.79857	47.325	2.95113	6.2	1.83121	11.5	2.78927	88.5	2.78927	8.125	2.41022	198.8	51.6389	80.475	5.72036	2997.8	275	1.6	0.052	7.4	0.141	53.8	0.3	0.53	0.012	-36723.5	394	1946.2	0	36.4	0.3
